# Supplementary material for: 7,7″-Dimethoxyagastisflavone Inhibits Proinflammatory Cytokine Release and Inflammatory Cell Recruitment through Modulating ERα Signaling
Source: Biomedicines. 2021 Nov 26;9(12):1778. doi: 10.3390/biomedicines9121778 (PMC8698781; doi:10.3390/biomedicines9121778)
Supplement: Supplementary file 1 [file biomedicines-09-01778-s001.zip]

Archive with 1 entries (1 files):
- biomedicines-1430789-supplementary.pdf
